# Supplementary material for: GRK phosphorylation drives β-arrestin–independent internalization of chemokine receptor CXCR5
Source: J Biol Chem. 2025 Dec 29;302(2):111114. doi: 10.1016/j.jbc.2025.111114 (PMC12859505; doi:10.1016/j.jbc.2025.111114)
Supplement: Plasmid Table (Table S1) [file mmc3.xlsx]

## Sheet: Plasmid Table
Plasmid name	Backbone	Template for fragment amplification	Amino Acids Mutated	Primers (all listed 5’ to 3’)	Method used
FLAG-CXCR5-CTST	pcDNA3	FLAG-CXCR5/PxM	T367/S368/T370/T371 - Ala	For. CTAAATGCTAGAGCTCGCTGATCAGCCTCGACTGTGCCTTCTAGTTGCCAGC	KLD
				Rev. GTGACACTATAGAATAGGGCCCTCTAGATTAGAACGCGGCGAGAGCGGCGGCATTCTC
FLAG-CXCR5-nluc	pcDNA3	nluc-EPAC-VV	N/A	For. GGAGGATCATCAGGAGGATCATCAATGGTCTTCACACTCGAAGATTTC	Gibson
				Rev. TAGAATAGGGCCCTCTAGATTACGCCAGAATGCGTTCGCACAG
		FLAG-CXCR5		For. TAATCTAGAGGGCCCTATTCTATAGTG
				Rev. TGATGATCCTCCTGATGATCCTCCGAACGTGGTGAGAGAGGTGGCATTCTC
Venus-CaaX	pmtSapphire	mtSapphire-CaaX	N/A	For. GGCATGGACGAGCTGTACAAGAAAAAGAAGAAAAAGAAGTC	Gibson
				Rev. CTCGCCCTTGCTCACCATGGTGGCGACCGGTAGCGCTAG
		nlue-EPAC-VV		For. ATGGTGAGCAAGGGCGAGGAGCTGTTCAC
				Rev. CTTGTACAGCTCGTCCATGCC
Venus-2xFYVE	pmtSapphire	mtSapphire-2xFYVE	N/A	For. GGCATGGACGAGCTGTACAAGTCCGGACTCAGATCTCGAG	Gibson
				Rev. CTCGCCCTTGCTCACCATGGTGGCGACCGGTAGCGCTAG
		nluc-EPAC-VV		For. ATGGTGAGCAAGGGCGAGGAGCTGTTCAC
				Rev. CTTGTACAGCTCGTCCATGCC
GRK-K220R	pcDNA3	N/A	K220 - R	For. CAAGATGTACGCCATGAGTGTCTGGACAAG	KLD
				Rev. CCCGTGTCGGCCTTCCGGC
NLuc-β-arrestin1	pcDNA	pcDNA-NLuc	N/A	For- TGAGAGCTCGGATCCACTAGTAACGGCCGCC	Gibson
				Rev- CATGGATCCTAGCGCCAGAATGCGTTCGCACAG
		β-arrestin1-GFP10		For- GTGCGAACGCATTCTGGCGCTAGGATCCATGGGCGACAAAGGGACCCGAGTGTTCAAG
				Rev- GCGGCCGTTACTAGTGGATCCGAGCTCTCATCTGTTGAGCTGTGGAGAG
NLuc-β-arrestin2	pcDNA	pcDNA-NLuc	N/A	For- TGAGAGCTCGGATCCACTAGTAACGGCCGCC	Gibson
				Rev- CATGGATCCTAGCGCCAGAATGCGTTCGCACAG
		β-arrestin1-GFP10		For- GTTACTAGTGGATCCGAGCTCTCAGCAGAGTTGATCATCATAGTCGTCATCCTTCATCCC
				Rev- GGCTGTGCGAACGCATTCTGGCGCTAGGATCCATGATGGGGGAGAAACCCGGGACCAGGG
